# Supplementary material for: Inhibition of Autophagy Does Not Re-Sensitize Acute Myeloid Leukemia Cells Resistant to Cytarabine
Source: Int J Mol Sci. 2021 Feb 26;22(5):2337. doi: 10.3390/ijms22052337 (PMC7956277; doi:10.3390/ijms22052337)
Supplement: Supplementary file 1 [file ijms-22-02337-s001.zip]

Archive with 6 entries (5 files):
- ijms-1101306-Supplementary/
- ijms-1101306-Supplementary/Figure Suppl_1_IJMS_autophagy_new.pdf
- ijms-1101306-Supplementary/Figure Suppl_2_IJMS_autophagy_new.pdf
- ijms-1101306-Supplementary/Figure Suppl_3_IJMS_autophagy_new.pdf
- ijms-1101306-Supplementary/Figure Suppl_4_IJMS_autophagy_new.pdf
- ijms-1101306-Supplementary/Suppl figure legends_IJMS.docx
